# Supplementary material for: Microbial Identification, High-Resolution Microscopy and Spectrometry of the Rhizosphere in Its Native Spatial Context
Source: Front Plant Sci. 2021 Jul 7;12:668929. doi: 10.3389/fpls.2021.668929 (PMC8293618; doi:10.3389/fpls.2021.668929)
Supplement: Supplementary file 2 [file Data_Sheet_1.zip]

Archive with 1 entries (1 files):
- Supporting Information, Figures and Tables.pdf
